# Supplementary material for: Facultative and obligate diapause phenotypes in populations of the European spruce bark beetle Ips typographus
Source: J Pest Sci (2004). 2021 Aug 5;95(2):889–99. doi: 10.1007/s10340-021-01416-w (PMC8860814; doi:10.1007/s10340-021-01416-w)
Supplement: Supplementary file 1 — Supplementary file1 (XLSX 11 kb) [file 10340_2021_1416_MOESM1_ESM.xlsx]

## Sheet: Table 1
Supplementary Information 1: Overview on sample sizes, mean values of the number of eggs/ovariole, total ovariole lenght, germarium length, vitellarium length, and relative vitellarium lenght. Abbreviations see Materials and Methods.
Title: Facultative and obligate diapause phenotypes in populations of the European spruce bark beetle Ips typographus
Journal of Pest Science
Authors: Martin Schebeck, Nina Dobart, Gregory J. Ragland, Axel Schopf, Christian Stauffer
Correspondence: Martin Schebeck, Department of Forest and Soil Sciences, University of Natural Resources and Life Sciences Vienna, BOKU. E-mail: martin.schebeck@boku.ac.at
Central Europe-Low Elevation (LOW)	n	mean no. of eggs per ovariole	mean total ovariole length [mm]	mean germarium length [mm]	mean vitellarium length [mm]	relative vitellarium length
LD, emerged	25	7.61 (± 1.04)	1.79 (± 0.20)	0.65 (± 0.06)	1.14 (± 0.17)	0.63 (± 0.04)
LD, non-emerged	24	3.33 (± 1.56)	1.12 (± 0.20)	0.65 (± 0.08)	0.47 (± 0.16)	0.41 (± 0.08)
SD, emerged	25	5.31 (± 1.39)	1.88 (± 0.30)	0.65 (± 0.09)	1.24 (± 0.23)	0.65 (± 0.03)
SD, non-emerged	25	2.95 (± 0.63)	1.07 (± 0.14)	0.65 (± 0.07)	0.42 (± 0.10)	0.39 (± 0.05)
Post-diapause	24	7.02 (± 0.83)	1.70 (± 0.21)	0.63 (± 0.06)	1.07 (± 0.19)	0.63 (± 0.04)
Central Europe-High Elevation (HIGH)
LD, emerged	26	6.85 (± 0.91)	1.71 (± 0.23)	0.65 (± 0.06)	1.06 (± 0.20)	0.62 (± 0.04)
LD, non-emerged	24	3.60 (± 0.78)	1.27 (± 0.22)	0.72 (± 0.10)	0.55 (± 0.16)	0.42 (± 0.07)
SD, emerged	23	5.12 (± 0.79)	1.82 (± 0.27)	0.69 (± 0.09)	1.13 (± 0.24)	0.62 (± 0.05)
SD, non-emerged	24	3.58 (± 0.69)	1.12 (± 0.13)	0.66 (± 0.05)	0.46 (± 0.11)	0.41 (± 0.05)
Post-diapause	24	7.39 (± 0.79)	1.81 (± 0.23)	0.65 (± 0.06)	1.16 (± 0.20)	0.64 (± 0.04)
Northern Europe-Scandinavia (NORTH)
LD, emerged	11	2.52 (± 0.51)	1.01 (± 0.08)	0.67 (± 0.05)	0.35 (± 0.07)	0.34 (± 0.05)
LD, non-emerged	25	2.70 (± 0.82)	1.12 (± 0.26)	0.68 (± 0.14)	0.43 (± 0.15)	0.38 (± 0.06)
SD, emerged	24	2.16 (± 1.28)	1.23 (± 0.23)	0.67 (± 0.07)	0.56 (± 0.22)	0.44 (± 0.08)
SD, non-emerged	25	2.43 (± 1.03)	1.16 (± 0.16)	0.67 (± 0.07)	0.48 (± 0.12)	0.41 (± 0.06)
ELD, emerged	25	2.26 (± 0.48)	1.03 (± 0.12)	0.64 (± 0.07)	0.40 (± 0.06)	0.38 (± 0.03)
ELD, non-emerged	22	2.01 (± 0.61)	0.95 (± 0.14)	0.65 (± 0.10)	0.31 (± 0.06)	0.32 (± 0.04)
Post-diapause	24	7.22 (± 1.65)	1.73 (± 0.24)	0.67 (± 0.08)	1.06 (± 0.23)	0.60 (± 0.07)
