# Supplementary material for: Facultative and obligate diapause phenotypes in populations of the European spruce bark beetle Ips typographus
Source: J Pest Sci (2004). 2021 Aug 5;95(2):889–99. doi: 10.1007/s10340-021-01416-w (PMC8860814; doi:10.1007/s10340-021-01416-w)
Supplement: Supplementary file 2 — Supplementary file2 (XLSX 12 kb) [file 10340_2021_1416_MOESM2_ESM.xlsx]

## Sheet: mean egg numbers
Supplementary Information 2: Detailed statistics of mean egg numbers among LD, ELD and SD experiments, of emerged and non-emerged female offspring. Abbreviations see Materials and Methods.
Title: Facultative and obligate diapause phenotypes in populations of the European spruce bark beetle Ips typographus
Journal of Pest Science
Authors: Martin Schebeck, Nina Dobart, Gregory J. Ragland, Axel Schopf, Christian Stauffer
Correspondence: Martin Schebeck, Department of Forest and Soil Sciences, University of Natural Resources and Life Sciences Vienna, BOKU. E-mail: martin.schebeck@boku.ac.at
LD_ELD emerged
Shapiro-Wilk normality test: p-value < 0.001
Kruskal-Wallis test: p-value < 0.001
Dunn test (post-hoc), with p-values adjusted after Benjamini-Hochberg
	p-value
LOW_LD - HIGH_LD	0.180376
LOW_LD - NORTH_LD	1.71532e-06
HIGH_LD - NORTH_LD	0.000191638
LOW_LD - NORTH_ELD	1.01636e-11
HIGH_LD - NORTH_ELD	3.85521e-08
NORTH_LD - NORTH_ELD	0.551564
SD emerged
Shapiro-Wilk normality test: p-value < 0.001
Kruskal-Wallis test: p-value < 0.001
Dunn test (post-hoc), with p-values adjusted after Benjamini-Hochberg
	p-value
LOW_SD - HIGH_SD	0.604022
LOW_SD -NORTH_SD	9.74572e-08
HIGH_SD - NORTH_SD	1.43843e-06
LD_ELD non-emerged
Shapiro-Wilk normality test: p-value = 0.00479
Kruskal-Wallis test: p-value < 0.001
Dunn test (post-hoc), with p-values adjusted after Benjamini-Hochberg
	p-value
LOW_LD - HIGH_LD	0.132479
LOW_LD - NORTH_LD	0.164891
HIGH_LD - NORTH_LD	0.00537449
LOW_LD - NORTH_ELD	0.000460986
HIGH_LD - NORTH_ELD	5.38364e-07
NORTH_LD - NORTH_ELD	0.0206021
SD non-emerged
Shapiro-Wilk normality test: p-value = 0.01889
Kruskal-Wallis test: p-value < 0.001
	p-value
LOW_SD - HIGH_SD	0.0227793
LOW_SD -NORTH_SD	0.164885
HIGH_SD - NORTH_SD	0.000429748
Post-diapause
Shapiro-Wilk normality test: p-value <0.001
Kruskal-Wallis test: p-value = 0.231

## Sheet: relative vitellarium length
Supplementary Information 2: Detailed statistics of average relative vitellarium lenght among LD, ELD and SD experiments, of emerged and non-emerged female offspring. Abbreviations see Materials and Methods.
Title: Facultative and obligate diapause phenotypes in populations of the European spruce bark beetle Ips typographus
Journal of Pest Science
Authors: Martin Schebeck, Nina Dobart, Gregory J. Ragland, Axel Schopf, Christian Stauffer
Correspondence: Martin Schebeck, Department of Forest and Soil Sciences, University of Natural Resources and Life Sciences Vienna, BOKU. E-mail: martin.schebeck@boku.ac.at
LD_ELD emerged
Shapiro-Wilk normality test: p-value < 0.001
Kruskal-Wallis test: p-value < 0.001
Dunn test (post-hoc), with p-values adjusted after Benjamini-Hochberg
	p-value
LOW_LD - HIGH_LD	0.297211
LOW_LD - NORTH_LD	9.52149e-09
HIGH_LD - NORTH_LD	3.99921e-07
LOW_LD - NORTH_ELD	3.55441e-09
HIGH_LD - NORTH_ELD	3.76822e-07
NORTH_LD - NORTH_ELD	0.335374
SD emerged
Shapiro-Wilk normality test: p-value < 0.001
Kruskal-Wallis test: p-value < 0.001
Dunn test (post-hoc), with p-values adjusted after Benjamini-Hochberg
	p-value
LOW_SD - HIGH_SD	0.0439331
LOW_SD -NORTH_SD	2.03945e-10
HIGH_SD - NORTH_SD	1.65804e-05
LD_ELD non-emerged
Shapiro-Wilk normality test: p-value = 0.7391
Levene's test for homogeneity of variance: p-value = 0.02369
Welch test: p-value < 0.001
Games-Howell test (post-hoc)
	p-value
HIGH_LD - LOW_LD	0.816
NORTH_LD - LOW_LD	0.731
NORTH_ELD - LOW_LD	< 0.001
NORTH_LD - HIGH_LD	0.152
NORTH_ELD - HIGH_LD	< 0.001
NORTH_ELD - NORTH_LD	0.001
SD non-emerged
Shapiro-Wilk normality test: p-value = 0.6057
	p-value
ANOVA	0.246
Post-diapause
Shapiro-Wilk normality test: p-value <0.001
Kruskal-Wallis test: p-value = 0.278
