# Supplementary material for: Facultative and obligate diapause phenotypes in populations of the European spruce bark beetle Ips typographus
Source: J Pest Sci (2004). 2021 Aug 5;95(2):889–99. doi: 10.1007/s10340-021-01416-w (PMC8860814; doi:10.1007/s10340-021-01416-w)
Supplement: Supplementary file 3 — Supplementary file3 (XLSX 12 kb) [file 10340_2021_1416_MOESM3_ESM.xlsx]

## Sheet: LOW
Supplementary Information 3: Detailed statistics of mean egg numbers and mean relative vitellarium lenght among LD, ELD and SD experiments, of emerged and non-emerged female offspring in den location LOW. Abbreviations see Materials and Methods.
Title: Facultative and obligate diapause phenotypes in populations of the European spruce bark beetle Ips typographus
Journal of Pest Science
Authors: Martin Schebeck, Nina Dobart, Gregory J. Ragland, Axel Schopf, Christian Stauffer
Correspondence: Martin Schebeck, Department of Forest and Soil Sciences, University of Natural Resources and Life Sciences Vienna, BOKU. E-mail: martin.schebeck@boku.ac.at
Mean number of eggs						Mean relative vitellarium length
Shapiro-Wilk normality test: p-value < 0.001						Shapiro-Wilk normality test: p-value < 0.001
Kruskal-Wallis test: p-value < 0.001						Kruskal-Wallis test: p-value < 0.001
Dunn test (post-hoc), with p-values adjusted after Benjamini-Hochberg						Dunn test (post-hoc), with p-values adjusted after Benjamini-Hochberg
	p-value						p-value
LD_emerged - LD_non-emerged	2.79162e-11					LD_emerged - LD_non-emerged	1.77329e-07
LD_emerged - SD_emerged	0.000116731					LD_emerged - SD_emerged	0.217042
LD_non-emerged - SD_non-emerged	0.584268					LD_non-emerged - SD_non-emerged	0.681477
SD_emerged - SD_non-emerged	0.00079068					SD_emerged - SD_non-emerged	3.46023e-12
LD_emerged - post-diapause	0.367747					LD_emerged - post-diapause	0.906239
LD_non-emerged - post-diapause	1.16932e-08					LD_non-emerged - post-diapause	3.73418e-07
SD_emerged - post-diapause	0.00378227					SD_emerged - post-diapause	0.204387
SD_non-emerged - post-diapause	3.37881e-10					SD_non-emerged - post-diapause	2.42223e-08

## Sheet: HIGH
Supplementary Information 3: Detailed statistics of mean egg numbers and mean relative vitellarium lenght among LD, ELD and SD experiments, of emerged and non-emerged female offspring in den location HIGH. Abbreviations see Materials and Methods.
Title: Facultative and obligate diapause phenotypes in populations of the European spruce bark beetle Ips typographus
Journal of Pest Science
Authors: Martin Schebeck, Nina Dobart, Gregory J. Ragland, Axel Schopf, Christian Stauffer
Correspondence: Martin Schebeck, Department of Forest and Soil Sciences, University of Natural Resources and Life Sciences Vienna, BOKU. E-mail: martin.schebeck@boku.ac.at
Mean number of eggs						Mean relative vitellarium length
Shapiro-Wilk normality test: p-value < 0.001						Shapiro-Wilk normality test: p-value < 0.001
Kruskal-Wallis test: p-value < 0.001						Kruskal-Wallis test: p-value < 0.001
Dunn test (post-hoc), with p-values adjusted after Benjamini-Hochberg						Dunn test (post-hoc), with p-values adjusted after Benjamini-Hochberg
	p-value						p-value
LD_emerged - LD_non-emerged	2.95594e-10					LD_emerged - LD_non-emerged	1.20964e-07
LD_emerged - SD_emerged	0.00217438					LD_emerged - SD_emerged	0.928466
LD_non-emerged - SD_non-emerged	0.912968					LD_non-emerged - SD_non-emerged	0.729687
SD_emerged - SD_non-emerged	0.00194165					SD_emerged - SD_non-emerged	1.83322e-08
LD_emerged - post-diapause	0.369219					LD_emerged - post-diapause	0.296839
LD_non-emerged - post-diapause	1.83567e-12					LD_non-emerged - post-diapause	2.92775e-10
SD_emerged - post-diapause	8.46633e-05					SD_emerged - post-diapause	0.32103
SD_non-emerged - post-diapause	1.62563e-12					SD_non-emerged - post-diapause	2.71326e-11

## Sheet: NORTH
Supplementary Information 3: Detailed statistics of mean egg numbers and mean relative vitellarium lenght among LD, ELD and SD experiments, of emerged and non-emerged female offspring in den location NORTH. Abbreviations see Materials and Methods.
Title: Facultative and obligate diapause phenotypes in populations of the European spruce bark beetle Ips typographus
Journal of Pest Science
Authors: Martin Schebeck, Nina Dobart, Gregory J. Ragland, Axel Schopf, Christian Stauffer
Correspondence: Martin Schebeck, Department of Forest and Soil Sciences, University of Natural Resources and Life Sciences Vienna, BOKU. E-mail: martin.schebeck@boku.ac.at
Mean number of eggs						Mean relative vitellarium length
Shapiro-Wilk normality test: p-value < 0.001						Shapiro-Wilk normality test: p-value < 0.001
Kruskal-Wallis test: p-value < 0.001						Kruskal-Wallis test: p-value < 0.001
Dunn test (post-hoc), with p-values adjusted after Benjamini-Hochberg						Dunn test (post-hoc), with p-values adjusted after Benjamini-Hochberg
	p-value						p-value
ELD_emerged -ELD_non-emerged	0.412744					ELD_emerged -ELD_non-emerged	0.00208919
ELD_emerged - LD_emerged	0.43702					ELD_emerged - LD_emerged	0.105785
ELD_non-emerged - LD_non-emerged	0.0432732					ELD_non-emerged - LD_non-emerged	0.00264937
LD_emerged - LD_non-emerged	0.843461					LD_emerged - LD_non-emerged	0.117296
ELD_emerged - SD_emerged	0.326287					ELD_emerged - SD_emerged	0.039155
LD_emerged - SD_emerged	0.137328					LD_emerged - SD_emerged	0.00116795
ELD_non-emerged - SD_non-emerged	0.297478					ELD_non-emerged - SD_non-emerged	2.66854e-05
LD_non-emerged - SD_non-emerged	0.376342					LD_non-emerged - SD_non-emerged	0.242201
SD_emerged - SD_non-emerged	0.2255					SD_emerged - SD_non-emerged	0.327572
ELD_emerged - post-diapause	1.41701e-08					ELD_emerged - post-diapause	2.55248e-07
ELD_non-emerged - post-diapause	1.0884e-10					ELD_non-emerged - post-diapause	2.97448e-16
LD_emerged - post-diapause	0.00053919					LD_emerged - post-diapause	1.86532e-08
LD_non-emerged - post-diapause	2.03079e-05					LD_non-emerged - post-diapause	2.43239e-07
SD_emerged - post-diapause	1.7402e-11					SD_emerged - post-diapause	0.00301443
SD_non-emerged - post-diapause	7.662e-08					SD_non-emerged - post-diapause	6.82372e-05
