# Supplementary material for: Facultative and obligate diapause phenotypes in populations of the European spruce bark beetle Ips typographus
Source: J Pest Sci (2004). 2021 Aug 5;95(2):889–99. doi: 10.1007/s10340-021-01416-w (PMC8860814; doi:10.1007/s10340-021-01416-w)
Supplement: Supplementary file 4 — Supplementary file4 (XLSX 31 kb) [file 10340_2021_1416_MOESM4_ESM.xlsx]

## Sheet: LD_ELD_emerged
Supplementary Information 4: mean egg numbers, total ovariole length, germarium length and vitellarium length of emerged females from LOW, HIGH and NORTH. Development at LD and ELD, 20°C. Abbreviations see Materials and Methods.
Title: Facultative and obligate diapause phenotypes in populations of the European spruce bark beetle Ips typographus
Journal of Pest Science
Authors: Martin Schebeck, Nina Dobart, Gregory J. Ragland, Axel Schopf, Christian Stauffer
Correspondence: Martin Schebeck, Department of Forest and Soil Sciences, University of Natural Resources and Life Sciences Vienna, BOKU. E-mail: martin.schebeck@boku.ac.at
treatment/population	mean_eggs	mean_total_length	mean_ger_length	mean_vit_length
LOW_LD	8	1.55162	0.633596	0.918027
LOW_LD	7.25	1.81011	0.764207	1.0459
LOW_LD	6.5	1.48947	0.667101	0.822374
LOW_LD	8.5	1.81718	0.659461	1.15772
LOW_LD	7	1.91925	0.667856	1.25139
LOW_LD	9	2.06282	0.683593	1.37922
LOW_LD	7.25	1.77167	0.629683	1.14199
LOW_LD	6.75	1.87768	0.719085	1.15859
LOW_LD	7.5	1.93455	0.703125	1.23143
LOW_LD	8	1.78499	0.547057	1.23793
LOW_LD	9.25	2.12234	0.721631	1.40071
LOW_LD	6.75	1.66111	0.593793	1.06732
LOW_LD	7.75	1.88383	0.660907	1.22293
LOW_LD	7	1.50467	0.609158	0.895513
LOW_LD	6.25	1.51656	0.614531	0.902031
LOW_LD	7	1.76664	0.598106	1.16854
LOW_LD	9	2.06282	0.683593	1.37922
LOW_LD	7	1.73161	0.629654	1.10196
LOW_LD	5.25	1.55486	0.701669	0.853189
LOW_LD	9.5	1.88243	0.642601	1.23983
LOW_LD	7.25	1.73852	0.588304	1.15021
LOW_LD	8.5	1.78803	0.70705	1.08098
LOW_LD	7	1.65693	0.574595	1.08233
LOW_LD	8.5	2.2162	0.737018	1.47918
LOW_LD	8.5	1.67361	0.611118	1.06249
HIGH_LD	6.5	1.80385	0.622442	1.18141
HIGH_LD	6	1.61501	0.638344	0.976669
HIGH_LD	8	2.08677	0.841553	1.24522
HIGH_LD	7	1.50605	0.636053	0.869994
HIGH_LD	7	1.62037	0.694458	0.925913
HIGH_LD	6.5	1.75042	0.703478	1.04694
HIGH_LD	8	1.81507	0.637318	1.17775
HIGH_LD	6.75	1.49783	0.626049	0.871785
HIGH_LD	6.25	1.75507	0.678335	1.07673
HIGH_LD	6	1.32959	0.53568	0.793909
HIGH_LD	6	1.56363	0.509188	1.05445
HIGH_LD	7.5	1.72947	0.677201	1.05227
HIGH_LD	6.75	1.64481	0.651593	0.993222
HIGH_LD	8	1.88398	0.696467	1.18751
HIGH_LD	8	1.8336	0.651323	1.18228
HIGH_LD	7.75	1.48124	0.593688	0.887547
HIGH_LD	5.25	1.85395	0.684718	1.16923
HIGH_LD	5.5	1.83141	0.675225	1.15618
HIGH_LD	7.5	2.25079	0.623667	1.62712
HIGH_LD	7.75	1.83847	0.708703	1.12977
HIGH_LD	7	1.67256	0.605289	1.06727
HIGH_LD	8	1.98258	0.665401	1.31718
HIGH_LD	7.5	1.79943	0.668299	1.13114
HIGH_LD	5.5	1.31722	0.606597	0.710619
HIGH_LD	5.5	1.30458	0.621791	0.682788
HIGH_LD	6.5	1.74328	0.681142	1.06213
NORTH_LD	2.75	0.992104	0.699966	0.292137
NORTH_LD	2.25	1.04559	0.679254	0.366334
NORTH_LD	2	0.92949	0.694034	0.235456
NORTH_LD	3	0.965708	0.671769	0.293938
NORTH_LD	2.75	0.985289	0.583365	0.401924
NORTH_LD	3	1.08616	0.731579	0.35458
NORTH_LD	2.5	0.92581	0.620734	0.305075
NORTH_LD	1.5	0.957298	0.617373	0.339924
NORTH_LD	2.5	0.956594	0.606465	0.350129
NORTH_LD	2.25	1.12938	0.694558	0.434824
NORTH_LD	3.25	1.17593	0.720813	0.455113
NORTH_ELD	1.5	0.825116	0.57047	0.254646
NORTH_ELD	2.25	1.09773	0.659709	0.438026
NORTH_ELD	3	1.04352	0.624467	0.419051
NORTH_ELD	3	0.967418	0.587393	0.380024
NORTH_ELD	1.5	0.859384	0.559134	0.30025
NORTH_ELD	2	1.09609	0.717809	0.378283
NORTH_ELD	1.75	0.961342	0.613419	0.347923
NORTH_ELD	2.75	0.94026	0.563218	0.377042
NORTH_ELD	2.5	1.20204	0.716356	0.48568
NORTH_ELD	3	1.13632	0.631145	0.505175
NORTH_ELD	2.5	1.13603	0.734495	0.401535
NORTH_ELD	1.75	0.939486	0.584349	0.355138
NORTH_ELD	2.75	0.899453	0.543436	0.356017
NORTH_ELD	2.75	1.01414	0.616318	0.397818
NORTH_ELD	2	1.03135	0.646736	0.384615
NORTH_ELD	1.75	1.09385	0.66699	0.426861
NORTH_ELD	1.75	1.05829	0.643459	0.414832
NORTH_ELD	2.75	1.40699	0.852884	0.554102
NORTH_ELD	2.25	1.03097	0.626935	0.404032
NORTH_ELD	2	0.924595	0.569579	0.355016
NORTH_ELD	1.75	0.986596	0.643859	0.342737
NORTH_ELD	2.5	0.980864	0.558642	0.422222
NORTH_ELD	2	1.17811	0.691167	0.486944
NORTH_ELD	2.25	1.04241	0.67901	0.363399
NORTH_ELD	2.5	1.00485	0.604432	0.400416

## Sheet: LD_ELD_non-emerged
Supplementary Information 4: mean egg numbers, total ovariole length, germarium length and vitellarium length of non-emerged females from LOW, HIGH and NORTH. Development at LD and ELD, 20°C. Abbreviations see Materials and Methods.
Title: Facultative and obligate diapause phenotypes in populations of the European spruce bark beetle Ips typographus
Journal of Pest Science
Authors: Martin Schebeck, Nina Dobart, Gregory J. Ragland, Axel Schopf, Christian Stauffer
Correspondence: Martin Schebeck, Department of Forest and Soil Sciences, University of Natural Resources and Life Sciences Vienna, BOKU. E-mail: martin.schebeck@boku.ac.at
treatment/population	mean_eggs	mean_total_length	mean_ger_length	mean_vit_length
LOW_LD	2.5	0.961604	0.636694	0.32491
LOW_LD	3.5	1.26671	0.775103	0.491611
LOW_LD	3.25	0.886441	0.544258	0.342183
LOW_LD	6	1.46242	0.802475	0.659949
LOW_LD	5	1.13271	0.651968	0.480743
LOW_LD	4.5	1.18708	0.621947	0.565132
LOW_LD	6.25	1.29912	0.738384	0.560733
LOW_LD	2.5	0.995808	0.653028	0.34278
LOW_LD	6.25	1.45525	0.8132	0.642046
LOW_LD	3	1.11474	0.657374	0.457366
LOW_LD	4.5	1.21388	0.582187	0.631696
LOW_LD	2	0.845846	0.554519	0.291328
LOW_LD	3	1.12121	0.745785	0.375429
LOW_LD	1.75	1.1062	0.741955	0.364241
LOW_LD	1.25	0.81697	0.601874	0.215096
LOW_LD	2.5	1.04398	0.625139	0.418842
LOW_LD	1	0.794113	0.641808	0.152306
LOW_LD	1	1.17732	0.65092	0.526396
LOW_LD	3.5	1.049	0.585105	0.463891
LOW_LD	3	1.02817	0.563757	0.464413
LOW_LD	4.66667	1.44741	0.646113	0.801295
LOW_LD	4	1.35333	0.648616	0.704713
LOW_LD	2	0.87426	0.512855	0.361405
LOW_LD	3	1.24832	0.714803	0.533515
HIGH_LD	4	1.16829	0.734974	0.43332
HIGH_LD	3	0.978075	0.628222	0.349853
HIGH_LD	4.25	1.283	0.666447	0.616557
HIGH_LD	5	1.29513	0.59735	0.697785
HIGH_LD	3.5	0.977784	0.620253	0.357531
HIGH_LD	3	1.11081	0.737356	0.373459
HIGH_LD	3.5	1.03133	0.739406	0.291921
HIGH_LD	3	1.08973	0.666302	0.423429
HIGH_LD	4.5	1.2754	0.702964	0.572441
HIGH_LD	3.25	1.28776	0.758189	0.529572
HIGH_LD	4.5	1.3256	0.640494	0.685104
HIGH_LD	3	1.78122	1.10155	0.679665
HIGH_LD	4	1.25464	0.705738	0.548904
HIGH_LD	2.5	0.988402	0.65011	0.338293
HIGH_LD	3	1.43594	0.762554	0.673385
HIGH_LD	2.33333	0.950433	0.642095	0.308338
HIGH_LD	4.5	1.6114	0.84759	0.763814
HIGH_LD	4	1.54408	0.77496	0.76912
HIGH_LD	3.25	1.64537	0.799036	0.846329
HIGH_LD	5.25	1.39854	0.734262	0.664278
HIGH_LD	3.75	1.3762	0.695199	0.680999
HIGH_LD	2.75	1.24044	0.73032	0.510122
HIGH_LD	3.25	1.16591	0.665693	0.500217
HIGH_LD	3.25	1.25676	0.699918	0.556838
NORTH_LD	4.75	1.09204	0.599008	0.493029
NORTH_LD	3.25	1.08086	0.739702	0.341161
NORTH_LD	1.5	0.915584	0.637021	0.278563
NORTH_LD	2	1.05784	0.767325	0.290516
NORTH_LD	3.75	1.07124	0.655918	0.41532
NORTH_LD	2	0.999085	0.644669	0.354416
NORTH_LD	2	0.928028	0.627503	0.300524
NORTH_LD	3	1.28379	0.733192	0.550595
NORTH_LD	2	0.978222	0.581092	0.39713
NORTH_LD	2.5	1.19102	0.625933	0.565088
NORTH_LD	4	1.11808	0.620257	0.497819
NORTH_LD	2.5	1.20875	0.749456	0.459292
NORTH_LD	2.25	1.26301	0.769406	0.493605
NORTH_LD	3.25	1.09598	0.669156	0.426822
NORTH_LD	3	1.08596	0.692573	0.393383
NORTH_LD	1.5	0.734077	0.554276	0.179801
NORTH_LD	2.5	1.67369	0.826345	0.847341
NORTH_LD	1.5	0.939562	0.596483	0.343079
NORTH_LD	3	0.764576	0.407246	0.35733
NORTH_LD	3.25	1.96358	1.20471	0.758865
NORTH_LD	3	1.20148	0.732988	0.468489
NORTH_LD	3	1.13934	0.694274	0.445063
NORTH_LD	2.5	1.10826	0.683005	0.425253
NORTH_LD	2	0.846084	0.570569	0.275515
NORTH_LD	3.5	1.14341	0.631417	0.51199
NORTH_ELD	2.5	0.960518	0.617638	0.34288
NORTH_ELD	2	1.00307	0.678155	0.324919
NORTH_ELD	2	0.920592	0.676003	0.244589
NORTH_ELD	2.25	0.907745	0.632609	0.275136
NORTH_ELD	2.75	1.02356	0.664352	0.359205
NORTH_ELD	1.75	0.910236	0.678871	0.231365
NORTH_ELD	2	0.906066	0.613843	0.292223
NORTH_ELD	2	1.19656	0.797912	0.398649
NORTH_ELD	3	1.02439	0.727937	0.296457
NORTH_ELD	2.75	1.06011	0.738286	0.321825
NORTH_ELD	2.25	0.9769	0.645441	0.331459
NORTH_ELD	1.5	0.531634	0.351434	0.1802
NORTH_ELD	2.75	0.943502	0.589118	0.354384
NORTH_ELD	2	1.15679	0.795665	0.361127
NORTH_ELD	1.75	0.866382	0.546866	0.319516
NORTH_ELD	1.5	0.754596	0.538885	0.215711
NORTH_ELD	1.5	1.05501	0.711351	0.343663
NORTH_ELD	1.75	0.939071	0.596727	0.342344
NORTH_ELD	0.75	0.780233	0.532946	0.247287
NORTH_ELD	1.5	1.05612	0.729391	0.326728
NORTH_ELD	1	0.892393	0.65647	0.235923
NORTH_ELD	3	1.0685	0.68095	0.387555

## Sheet: SD_emerged
Supplementary Information 4: mean egg numbers, total ovariole length, germarium length and vitellarium length of emerged females from LOW, HIGH and NORTH. Development at SD, 20°C. Abbreviations see Materials and Methods.
Title: Facultative and obligate diapause phenotypes in populations of the European spruce bark beetle Ips typographus
Journal of Pest Science
Authors: Martin Schebeck, Nina Dobart, Gregory J. Ragland, Axel Schopf, Christian Stauffer
Correspondence: Martin Schebeck, Department of Forest and Soil Sciences, University of Natural Resources and Life Sciences Vienna, BOKU. E-mail: martin.schebeck@boku.ac.at
treatment/population	mean_eggs	mean_total_length	mean_ger_length	mean_vit_length
LOW_SD	8	2.13462	0.686659	1.44796
LOW_SD	6.25	2.0519	0.800471	1.25143
LOW_SD	6	1.85779	0.620339	1.23745
LOW_SD	6.5	2.64833	0.805742	1.84259
LOW_SD	6.5	2.37207	0.756025	1.61604
LOW_SD	6.75	2.04264	0.76573	1.27691
LOW_SD	5.5	1.87428	0.732959	1.14132
LOW_SD	6.75	2.14992	0.669455	1.48047
LOW_SD	4.5	1.72912	0.565673	1.16344
LOW_SD	6.5	2.12292	0.764969	1.35796
LOW_SD	3	1.47539	0.579339	0.89605
LOW_SD	4	1.39748	0.492585	0.904896
LOW_SD	4.5	1.65609	0.622708	1.03338
LOW_SD	5.5	1.80726	0.684988	1.12227
LOW_SD	5	1.72179	0.562358	1.15944
LOW_SD	5.5	1.83077	0.621421	1.20935
LOW_SD	6	1.82608	0.615542	1.21054
LOW_SD	4	1.87939	0.649647	1.22974
LOW_SD	3.75	1.77144	0.557438	1.214
LOW_SD	4.75	2.0092	0.643048	1.36615
LOW_SD	3.75	1.66648	0.519631	1.14685
LOW_SD	5.25	1.77552	0.574456	1.20106
LOW_SD	2	1.35844	0.511383	0.847061
LOW_SD	5.75	1.64178	0.650797	0.990981
LOW_SD	6.75	2.27497	0.728856	1.54611
HIGH_SD	5.25	1.67258	0.596974	1.07561
HIGH_SD	5	1.74166	0.525824	1.21584
HIGH_SD	4.75	2.05234	0.822843	1.2295
HIGH_SD	5.5	1.75122	0.706274	1.04495
HIGH_SD	4.75	1.83137	0.810494	1.02087
HIGH_SD	5	1.72891	0.674285	1.05463
HIGH_SD	5.5	2.14683	0.85504	1.29179
HIGH_SD	4.5	1.53319	0.572727	0.960467
HIGH_SD	6	1.66586	0.788011	0.877852
HIGH_SD	4.5	1.79474	0.685239	1.1095
HIGH_SD	3	1.95378	0.735039	1.21875
HIGH_SD	4.5	1.66449	0.655729	1.00876
HIGH_SD	5.5	1.77008	0.691475	1.07861
HIGH_SD	5.75	2.00638	0.719256	1.28712
HIGH_SD	5	1.49727	0.684234	0.813032
HIGH_SD	4.5	1.63266	0.66633	0.966334
HIGH_SD	4.25	1.81925	0.609923	1.20933
HIGH_SD	6	1.77285	0.688534	1.08432
HIGH_SD	5.5	1.916	0.693267	1.22273
HIGH_SD	5.25	2.7794	0.76643	2.01297
HIGH_SD	4.75	1.97217	0.604867	1.36731
HIGH_SD	6.5	1.67928	0.750491	0.928784
HIGH_SD	6.5	1.49865	0.55605	0.942598
NORTH_SD	1	1.05388	0.65677	0.397105
NORTH_SD	1.25	1.17411	0.654102	0.520005
NORTH_SD	1.5	1.16379	0.666149	0.497639
NORTH_SD	2.5	1.24728	0.668409	0.578871
NORTH_SD	2.25	1.30167	0.725026	0.576643
NORTH_SD	2	1.26082	0.830545	0.430275
NORTH_SD	1	1.09171	0.664433	0.427274
NORTH_SD	4.75	1.4422	0.686165	0.756033
NORTH_SD	1.5	1.0996	0.688838	0.410766
NORTH_SD	1.75	1.2373	0.762645	0.474651
NORTH_SD	1.75	1.18692	0.689153	0.497763
NORTH_SD	2.25	1.12493	0.652514	0.472417
NORTH_SD	2.25	1.20975	0.584016	0.625739
NORTH_SD	2.25	1.31362	0.749439	0.564183
NORTH_SD	1.5	1.22065	0.632332	0.588323
NORTH_SD	2.25	1.18368	0.659979	0.5237
NORTH_SD	2	1.14733	0.656381	0.490945
NORTH_SD	7	2.18845	0.769753	1.4187
NORTH_SD	2	1.09975	0.62909	0.470663
NORTH_SD	1.5	1.30524	0.499324	0.805917
NORTH_SD	2.75	1.21107	0.636036	0.575038
NORTH_SD	2	1.07552	0.653391	0.422132
NORTH_SD	1	0.988241	0.723807	0.264434
NORTH_SD	1.75	1.23914	0.623213	0.615932

## Sheet: SD_non-emerged
Supplementary Information 4: mean egg numbers, total ovariole length, germarium length and vitellarium length of non-emerged females from LOW, HIGH and NORTH. Development at SD, 20°C. Abbreviations see Materials and Methods.
Title: Facultative and obligate diapause phenotypes in populations of the European spruce bark beetle Ips typographus
Journal of Pest Science
Authors: Martin Schebeck, Nina Dobart, Gregory J. Ragland, Axel Schopf, Christian Stauffer
Correspondence: Martin Schebeck, Department of Forest and Soil Sciences, University of Natural Resources and Life Sciences Vienna, BOKU. E-mail: martin.schebeck@boku.ac.at
treatment/population	mean_eggs	mean_total_length	mean_ger_length	mean_vit_length
LOW_SD	3	1.02618	0.604688	0.421497
LOW_SD	3	1.04968	0.730924	0.318758
LOW_SD	2.5	1.06572	0.679589	0.386128
LOW_SD	3	0.998549	0.587374	0.411175
LOW_SD	2.5	0.95337	0.603178	0.350193
LOW_SD	3.5	1.01169	0.606641	0.405049
LOW_SD	3	0.988878	0.619057	0.369821
LOW_SD	2	1.08576	0.700991	0.384769
LOW_SD	2	0.900169	0.619937	0.280232
LOW_SD	3	1.06489	0.641111	0.423777
LOW_SD	2.75	1.12798	0.747003	0.380979
LOW_SD	3	1.18256	0.639961	0.542599
LOW_SD	3.75	0.989623	0.51814	0.471483
LOW_SD	3	1.35704	0.779352	0.57769
LOW_SD	4	1.36478	0.71877	0.646014
LOW_SD	2	1.04211	0.634277	0.40783
LOW_SD	2	0.984044	0.60521	0.378834
LOW_SD	2	0.98928	0.683274	0.306006
LOW_SD	4	1.18497	0.675534	0.509431
LOW_SD	3.25	1.31939	0.696067	0.623326
LOW_SD	3.25	0.995707	0.606822	0.388886
LOW_SD	3	1.10805	0.723421	0.384633
LOW_SD	3.25	1.08982	0.678145	0.411671
LOW_SD	3	0.788079	0.528851	0.259228
LOW_SD	4	1.19945	0.701091	0.498363
HIGH_SD	4	1.10817	0.668335	0.439838
HIGH_SD	3	1.14105	0.726818	0.414227
HIGH_SD	3.5	1.06107	0.662209	0.398865
HIGH_SD	4	1.04921	0.648091	0.401115
HIGH_SD	3	0.954232	0.608062	0.34617
HIGH_SD	3	1.02636	0.625548	0.400813
HIGH_SD	3	1.07465	0.675579	0.399072
HIGH_SD	3	1.11883	0.667177	0.451653
HIGH_SD	4	1.3684	0.70807	0.660327
HIGH_SD	3	1.08378	0.638048	0.445729
HIGH_SD	5	1.25924	0.673101	0.586139
HIGH_SD	4	1.12329	0.640534	0.482753
HIGH_SD	4	1.12853	0.600289	0.528241
HIGH_SD	3	0.990813	0.674794	0.316019
HIGH_SD	3	1.00414	0.601697	0.402443
HIGH_SD	2.5	1.02257	0.658186	0.364387
HIGH_SD	4.25	1.09933	0.589414	0.509914
HIGH_SD	3.5	0.998425	0.586789	0.411636
HIGH_SD	4.5	1.18089	0.661807	0.519078
HIGH_SD	3.66667	1.09397	0.689279	0.404694
HIGH_SD	3	0.993501	0.626118	0.367383
HIGH_SD	4	1.339	0.732609	0.606391
HIGH_SD	5	1.45292	0.695702	0.75722
HIGH_SD	3	1.13258	0.771149	0.36143
NORTH_SD	3.25	0.947412	0.581575	0.365837
NORTH_SD	4.25	1.17601	0.639805	0.536206
NORTH_SD	1	0.863011	0.55668	0.306331
NORTH_SD	2.75	1.2552	0.677042	0.578158
NORTH_SD	2	0.978784	0.605914	0.37287
NORTH_SD	2	1.03919	0.625037	0.414154
NORTH_SD	1.5	1.24963	0.681564	0.568062
NORTH_SD	2	1.12241	0.641351	0.48106
NORTH_SD	3.5	1.2552	0.717146	0.538058
NORTH_SD	1.33333	1.2045	0.673687	0.530811
NORTH_SD	2.5	1.1366	0.63167	0.504929
NORTH_SD	1	1.37624	0.71695	0.659294
NORTH_SD	1.25	1.10714	0.70254	0.404599
NORTH_SD	1	0.961402	0.603408	0.357994
NORTH_SD	1.75	1.20709	0.747222	0.459872
NORTH_SD	3.5	0.974125	0.644809	0.329316
NORTH_SD	3.25	1.31509	0.664016	0.651077
NORTH_SD	1.5	1.35608	0.756354	0.599724
NORTH_SD	3	1.02679	0.66345	0.363335
NORTH_SD	4	1.2283	0.706602	0.521697
NORTH_SD	3.5	1.073	0.636825	0.436172
NORTH_SD	1.5	1.42902	0.637093	0.79193
NORTH_SD	2.5	1.21251	0.850756	0.361755
NORTH_SD	3.5	1.01166	0.644874	0.366782
NORTH_SD	3.5	1.38936	0.797777	0.591584

## Sheet: Post-diapause
Supplementary Information 4: mean egg numbers, total ovariole length, germarium length and vitellarium length of post-diapause females from LOW, HIGH and NORTH (90 days SD and 20 °C, transfer to 5 °C and SD, then to 20 °C and LD, details and abbreviations see Materials and Methods).
Title: Facultative and obligate diapause phenotypes in populations of the European spruce bark beetle Ips typographus
Journal of Pest Science
Authors: Martin Schebeck, Nina Dobart, Gregory J. Ragland, Axel Schopf, Christian Stauffer
Correspondence: Martin Schebeck, Department of Forest and Soil Sciences, University of Natural Resources and Life Sciences Vienna, BOKU. E-mail: martin.schebeck@boku.ac.at
treatment/population	mean_eggs	mean_total_length	mean_ger_length	mean_vit_length
LOW	6.5	1.59484	0.668345	0.926498
LOW	8	2.01063	0.655995	1.35464
LOW	6.75	1.92724	0.668243	1.25899
LOW	8	1.68221	0.669505	1.01271
LOW	6.75	1.88854	0.642623	1.24592
LOW	6.5	1.3818	0.617787	0.764014
LOW	7.75	2.05073	0.66058	1.39015
LOW	9.25	1.81407	0.576918	1.23715
LOW	8	1.72942	0.547953	1.18147
LOW	6.75	1.8429	0.712662	1.13024
LOW	6.5	1.61819	0.612937	1.00526
LOW	7	1.34669	0.608447	0.738241
LOW	7.25	1.7657	0.706709	1.05899
LOW	7.25	1.78986	0.620981	1.16888
LOW	7.25	1.68364	0.576204	1.10744
LOW	7	1.91599	0.779852	1.13613
LOW	7.33333	1.7732	0.624192	1.14901
LOW	7.25	1.79842	0.620543	1.17787
LOW	6.75	1.81648	0.596058	1.22042
LOW	6.75	1.66233	0.619276	1.04306
LOW	5.75	1.436	0.615037	0.820962
LOW	5.25	1.27684	0.564386	0.712451
LOW	7	1.42746	0.489142	0.938318
LOW	6	1.58905	0.643197	0.945855
HIGH	6.33333	1.74215	0.619388	1.12276
HIGH	7.75	1.87799	0.699115	1.17888
HIGH	8.25	2.07437	0.648346	1.42602
HIGH	8	1.64455	0.584183	1.06037
HIGH	7	1.70162	0.718977	0.982647
HIGH	6.5	1.53886	0.631304	0.907561
HIGH	7.75	1.89996	0.72197	1.17799
HIGH	7	1.56499	0.577889	0.987099
HIGH	8.25	1.63045	0.594371	1.03608
HIGH	8.75	2.11402	0.651176	1.46284
HIGH	7.5	1.73229	0.633997	1.09829
HIGH	7.75	1.55206	0.577946	0.974118
HIGH	8	2.02506	0.626256	1.3988
HIGH	8	2.37915	0.723767	1.65539
HIGH	7.75	2.22721	0.756312	1.4709
HIGH	7	1.85063	0.650378	1.20025
HIGH	6.5	1.67306	0.611446	1.06162
HIGH	7	1.75175	0.771528	0.980223
HIGH	7.25	1.92798	0.641683	1.2863
HIGH	6	1.7612	0.706966	1.05424
HIGH	7.5	1.51202	0.513721	0.998299
HIGH	5.75	1.61644	0.637849	0.978591
HIGH	7.25	1.65977	0.630817	1.02896
HIGH	8.5	1.96947	0.625248	1.34422
NORTH	3.5	1.1859	0.630293	0.555608
NORTH	7.33333	1.58785	0.580606	1.00725
NORTH	6.25	1.68367	0.651301	1.03236
NORTH	8.25	2.26143	0.845126	1.4163
NORTH	7.5	1.77753	0.877251	0.900276
NORTH	7.66667	2.0392	0.669853	1.36935
NORTH	3.5	1.09327	0.702311	0.390958
NORTH	9.75	1.70894	0.573658	1.13529
NORTH	8	1.71066	0.573239	1.13742
NORTH	11.25	1.72815	0.61248	1.11567
NORTH	7.5	1.74059	0.662448	1.07815
NORTH	7	1.71968	0.574944	1.14473
NORTH	6	1.72245	0.694496	1.02795
NORTH	7.25	1.76256	0.682127	1.08043
NORTH	7.25	1.86247	0.659248	1.20323
NORTH	5.75	1.68191	0.705887	0.97602
NORTH	6.25	1.87791	0.823812	1.0541
NORTH	8	1.97051	0.653635	1.31687
NORTH	6.5	1.70732	0.591771	1.11554
NORTH	8	1.76438	0.630514	1.13387
NORTH	8.25	1.81244	0.723356	1.08908
NORTH	8.33333	1.79044	0.680677	1.10976
NORTH	7.5	1.9299	0.670408	1.25949
NORTH	6.75	1.44844	0.63101	0.817434
